# Supplementary material for: Meta-transcriptomics characterization of individual Marmota sibirica reveals a wide spectrum of viral and bacterial pathogens in Inner Mongolia of China
Source: Microbiol Spectr. 2025 Aug 12;13(9):e00180-25. doi: 10.1128/spectrum.00180-25 (PMC12403761; doi:10.1128/spectrum.00180-25)
Supplement: Table S1 — Library information. [file spectrum.00180-25-s0001.xlsx]

## Sheet: Sheet1
Supplementary Table 1 Library Information
Library	Individual	Host taxonomy	SampleType	Collected_Time	longitude	latitude	location	Raw Reads Number	Reads Number after QC	Reads Number after remove rRNA	Reads Number after remove host	contigs_num	N50	L50
HT1C	HT1	Marmota sibirica	intestinal	20230403	120.418	49.8583	Hulunbuir Prairie	1925722	797308	797302	732282	180	586	57
HT1G	HT1	Marmota sibirica	liver	20230403	120.418	49.8583	Hulunbuir Prairie	22911438	13737624	13737612	10329970	953	568	339
HT1XQ1	HT1	Marmota sibirica	serum	20230403	120.418	49.8583	Hulunbuir Prairie	81934818	50082300	44834822	24398850	6681	731	2285
HT2F	HT2	Marmota sibirica	lung	20230408	119.491	49.7155	Hulunbuir Prairie	1196522	556718	556710	523658	95	601	33
HT2G	HT2	Marmota sibirica	liver	20230408	119.491	49.7155	Hulunbuir Prairie	81946016	58765526	58764590	39471638	9931	665	3166
HT2L	HT2	Marmota sibirica	lymph	20230408	119.491	49.7155	Hulunbuir Prairie	30612952	21793474	21793214	10079280	2828	638	951
HT2XQ2	HT2	Marmota sibirica	serum	20230408	119.491	49.7155	Hulunbuir Prairie	83146544	61622160	61105934	28073012	48705	787	15528
HT3F	HT3	Marmota sibirica	lung	20230408	119.491	49.7155	Hulunbuir Prairie	12638198	8009486	8009384	5056334	2634	625	895
HT3L	HT3	Marmota sibirica	lymph	20230408	119.491	49.7155	Hulunbuir Prairie	67781734	47568298	47567776	20409558	2916	618	1003
HT3P	HT3	Marmota sibirica	spleen	20230408	119.491	49.7155	Hulunbuir Prairie	17207124	9327114	9327112	5237366	540	569	197
HT4L	HT4	Marmota sibirica	lymph	20230408	119.496	49.7161	Hulunbuir Prairie	28615936	21202122	21201904	7978824	1623	598	559
HT4P	HT4	Marmota sibirica	spleen	20230408	119.496	49.7161	Hulunbuir Prairie	2862502	1686670	1686662	1230010	239	598	86
HT4XQ3	HT4	Marmota sibirica	serum	20230408	119.496	49.7161	Hulunbuir Prairie	81298470	64348982	64023904	30103816	72073	768	22340
HT5F	HT5	Marmota sibirica	lung	20230418	119.007	49.6596	Hulunbuir Prairie	10482454	7026714	7026576	4155506	1939	597	690
HT5G	HT5	Marmota sibirica	liver	20230418	119.007	49.6596	Hulunbuir Prairie	56155844	43724604	43723826	22072562	13470	739	3888
HT5L1	HT5	Marmota sibirica	lymph	20230418	119.007	49.6596	Hulunbuir Prairie	58014562	43873860	43872858	19549828	1819	599	626
HT5P	HT5	Marmota sibirica	spleen	20230418	119.007	49.6596	Hulunbuir Prairie	4143498	2135426	2135420	1147656	280	514	100
HT5XQ4	HT5	Marmota sibirica	serum	20230418	119.007	49.6596	Hulunbuir Prairie	82613494	60350138	58135730	31065926	22966	699	7959
HT6F	HT6	Marmota sibirica	lung	20230418	119.009	49.6613	Hulunbuir Prairie	22751710	16394170	16393872	10796652	2090	607	739
HT6L1	HT6	Marmota sibirica	lymph	20230418	119.009	49.6613	Hulunbuir Prairie	25303228	19973798	19973550	9140016	697	593	238
HT6P	HT6	Marmota sibirica	spleen	20230418	119.009	49.6613	Hulunbuir Prairie	42339522	26798182	26797906	12230354	613	564	223
HT6XQ5	HT6	Marmota sibirica	serum	20230418	119.009	49.6613	Hulunbuir Prairie	84758490	69726002	69341940	33687912	33938	778	10911
IM22A005	IM22A005	Marmota sibirica	feces	20220601	120.13	49.6195	Hulunbuir Prairie	65008416	62414208	20800580	20696176	52640	582	18712
IM22A010	IM22A010	Marmota sibirica	feces	20220601	120.13	49.6195	Hulunbuir Prairie	31860440	7137244	7135804	7085980	9008	566	3406
IM22A011	IM22A011	Marmota sibirica	feces	20220601	120.13	49.6195	Hulunbuir Prairie	49749666	47542104	15844624	15788182	31479	557	11859
IM22A013	IM22A013	Marmota sibirica	feces	20220601	120.13	49.6195	Hulunbuir Prairie	37001196	35489940	11828416	11635116	19965	612	6776
IM22A016	IM22A016	Marmota sibirica	feces	20220601	120.13	49.6195	Hulunbuir Prairie	505545822	274911500	137455220	136780682	860441	607	311634
IM22A017	IM22A017	Marmota sibirica	feces	20220601	120.13	49.6195	Hulunbuir Prairie	28023668	26941948	13469474	13430236	28680	539	10852
IM22A019	IM22A019	Marmota sibirica	feces	20220601	120.13	49.6195	Hulunbuir Prairie	33437960	31780952	15888338	15745532	48112	675	15164
IM22A020	IM22A020	Marmota sibirica	feces	20220601	120.13	49.6195	Hulunbuir Prairie	22046540	20845440	10420632	10303420	18808	574	6764
IM22A024	IM22A024	Marmota sibirica	feces	20220601	120.13	49.6195	Hulunbuir Prairie	18237648	17369368	8681076	8658532	23481	581	8715
IM22A039	IM22A039	Marmota sibirica	feces	20220601	120.13	49.6195	Hulunbuir Prairie	12027878	11187740	11185808	11144840	22962	728	6796
IM22A046	IM22A046	Marmota sibirica	feces	20220601	120.13	49.6195	Hulunbuir Prairie	13688806	11839642	11837270	11801834	14943	549	5827
IM22A048	IM22A048	Marmota sibirica	feces	20220601	120.13	49.6195	Hulunbuir Prairie	43209608	41832690	41830796	41802044	248289	727	71015
IM22A050	IM22A050	Marmota sibirica	feces	20220601	120.13	49.6195	Hulunbuir Prairie	19058976	4194626	4192302	4162154	7214	669	2374
IM22A051	IM22A051	Marmota sibirica	feces	20220601	120.13	49.6195	Hulunbuir Prairie	9074828	8332942	8330454	8210550	16445	685	5248
IM22A052	IM22A052	Marmota sibirica	feces	20220601	120.13	49.6195	Hulunbuir Prairie	20020912	4580854	4579186	4556168	6982	712	1997
IM22A053	IM22A053	Marmota sibirica	feces	20220601	120.13	49.6195	Hulunbuir Prairie	25016624	5755892	5753824	5649610	10036	653	3209
IM22A056	IM22A056	Marmota sibirica	feces	20220601	120.13	49.6195	Hulunbuir Prairie	13009460	12146068	12143126	12091568	34856	604	12461
IM22A057	IM22A057	Marmota sibirica	feces	20220601	120.13	49.6195	Hulunbuir Prairie	11957748	10733660	10731818	10667810	21358	589	7787
IM22A058	IM22A058	Marmota sibirica	feces	20220601	120.13	49.6195	Hulunbuir Prairie	27953832	6230718	6228148	6202944	8064	635	2731
IM22A059	IM22A059	Marmota sibirica	feces	20220601	120.13	49.6195	Hulunbuir Prairie	19072442	17151450	17149410	16990464	43543	600	15460
IM22A060	IM22A060	Marmota sibirica	feces	20220601	120.13	49.6195	Hulunbuir Prairie	32495864	14658928	7327874	7210058	8906	609	3150
IM22A061	IM22A061	Marmota sibirica	feces	20220601	120.13	49.6195	Hulunbuir Prairie	12468554	11295888	11294426	11235360	25580	613	9026
IM22A062	IM22A062	Marmota sibirica	feces	20220601	120.13	49.6195	Hulunbuir Prairie	9265224	8592916	8590380	8488082	13876	605	4929
IM22A063	IM22A063	Marmota sibirica	feces	20220601	120.13	49.6195	Hulunbuir Prairie	9124866	8351982	8350512	8268896	10480	629	3543
IM22A064	IM22A064	Marmota sibirica	feces	20220601	120.13	49.6195	Hulunbuir Prairie	8957480	8431984	8429698	8276006	13060	600	4577
IM22A065	IM22A065	Marmota sibirica	feces	20220601	120.13	49.6195	Hulunbuir Prairie	31491584	14167036	7081734	7007380	11040	596	4004
IM22A066	IM22A066	Marmota sibirica	feces	20220601	120.13	49.6195	Hulunbuir Prairie	30610832	6982292	6980206	6930610	19315	667	6347
IM22A067	IM22A067	Marmota sibirica	feces	20220601	120.13	49.6195	Hulunbuir Prairie	32417048	7224448	7223018	7124126	8576	591	3120
IM22A068	IM22A068	Marmota sibirica	feces	20220601	120.13	49.6195	Hulunbuir Prairie	9296548	8422032	8419850	8377474	14744	646	4276
IM22A069	IM22A069	Marmota sibirica	feces	20220601	120.13	49.6195	Hulunbuir Prairie	12560922	11377872	11374474	11337134	17333	609	6141
IM22A070	IM22A070	Marmota sibirica	feces	20220601	120.13	49.6195	Hulunbuir Prairie	8947502	8014092	8012620	7898240	15653	607	5502
IM22A071	IM22A071	Marmota sibirica	feces	20220601	120.13	49.6195	Hulunbuir Prairie	12516250	11494864	11493894	11455472	13936	569	5182
IM22A073	IM22A073	Marmota sibirica	feces	20220601	120.13	49.6195	Hulunbuir Prairie	18877640	4440720	4439180	4372890	13914	648	4576
IM22B001	IM22B001	Marmota sibirica	feces	20220531	119.5	49.4932	Hulunbuir Prairie	16372144	3436496	3435576	3419592	4077	621	1422
IM22B002	IM22B002	Marmota sibirica	feces	20220531	119.5	49.4932	Hulunbuir Prairie	15853760	3421456	3420226	3400406	11890	706	3745
IM22B003	IM22B003	Marmota sibirica	feces	20220531	119.5	49.4932	Hulunbuir Prairie	34420864	7831748	7829278	7762474	21030	637	7236
IM22B004	IM22B004	Marmota sibirica	feces	20220531	119.5	49.4932	Hulunbuir Prairie	15230952	3374438	3372998	3303822	7749	671	2550
IM22B005	IM22B005	Marmota sibirica	feces	20220531	119.5	49.4932	Hulunbuir Prairie	16736120	3437874	3437028	3399792	4901	622	1724
IM22B006	IM22B006	Marmota sibirica	feces	20220531	119.5	49.4932	Hulunbuir Prairie	10084762	9325434	9322594	9250092	37946	703	11755
IM22B007	IM22B007	Marmota sibirica	feces	20220531	119.5	49.4932	Hulunbuir Prairie	22525112	4570572	4569856	4513918	11504	689	3658
IM22B008	IM22B008	Marmota sibirica	feces	20220531	119.5	49.4932	Hulunbuir Prairie	16690656	3527266	3526766	3487382	11038	629	3906
IM22B009	IM22B009	Marmota sibirica	feces	20220531	119.5	49.4932	Hulunbuir Prairie	18485816	3990474	3989968	3912288	11555	676	3800
IM22B010	IM22B010	Marmota sibirica	feces	20220531	119.5	49.4932	Hulunbuir Prairie	17201096	3869278	3868096	3838400	9865	623	3427
IM22B012	IM22B012	Marmota sibirica	feces	20220531	119.5	49.4932	Hulunbuir Prairie	26637232	5201426	5201012	5155090	7141	636	2422
IM22B013	IM22B013	Marmota sibirica	feces	20220531	119.5	49.4932	Hulunbuir Prairie	9228648	8637688	8634224	8579584	30700	626	10389
IM22B014	IM22B014	Marmota sibirica	feces	20220531	119.5	49.4932	Hulunbuir Prairie	9554482	8850982	8848462	8823696	33038	642	11305
IM22B015	IM22B015	Marmota sibirica	feces	20220531	119.5	49.4932	Hulunbuir Prairie	38841392	8202484	8201672	8097316	16086	717	4762
IM22B016	IM22B016	Marmota sibirica	feces	20220531	119.5	49.4932	Hulunbuir Prairie	32417168	7328144	7326372	7306686	19671	642	6556
IM22B017	IM22B017	Marmota sibirica	feces	20220531	119.5	49.4932	Hulunbuir Prairie	31904168	7316598	7314258	7266864	19791	614	6828
IM22B018	IM22B018	Marmota sibirica	feces	20220531	119.5	49.4932	Hulunbuir Prairie	9952368	9357174	9354990	9320690	36852	638	12541
IM22B019	IM22B019	Marmota sibirica	feces	20220531	119.5	49.4932	Hulunbuir Prairie	35966968	7390572	7389840	7327110	17723	617	6182
IM22B020	IM22B020	Marmota sibirica	feces	20220531	119.5	49.4932	Hulunbuir Prairie	36987472	7565602	7564824	7493448	22552	705	6718
IM22B021	IM22B021	Marmota sibirica	feces	20220531	119.5	49.4932	Hulunbuir Prairie	29451680	6444020	6443372	6389734	21048	724	6539
IM22B022	IM22B022	Marmota sibirica	feces	20220531	119.5	49.4932	Hulunbuir Prairie	10464022	9394638	9392402	9372884	26880	607	9611
IM22B023	IM22B023	Marmota sibirica	feces	20220531	119.5	49.4932	Hulunbuir Prairie	15494934	13835336	13834320	13799674	62544	615	22315
IM22B024	IM22B024	Marmota sibirica	feces	20220531	119.5	49.4932	Hulunbuir Prairie	33578152	7704270	7702640	7666016	26812	626	9291
IM22B025	IM22B025	Marmota sibirica	feces	20220531	119.5	49.4932	Hulunbuir Prairie	17425528	3524094	3523434	3501244	8246	636	2840
IM22B026	IM22B026	Marmota sibirica	feces	20220531	119.5	49.4932	Hulunbuir Prairie	30641888	6660024	6659404	6624744	21013	672	6742
IM22B027	IM22B027	Marmota sibirica	feces	20220531	119.5	49.4932	Hulunbuir Prairie	13360082	9766726	9765512	9737484	17729	584	6471
IM22B028	IM22B028	Marmota sibirica	feces	20220531	119.5	49.4932	Hulunbuir Prairie	10076142	8968256	8965420	8923482	31230	639	10610
IM22B029	IM22B029	Marmota sibirica	feces	20220531	119.5	49.4932	Hulunbuir Prairie	22092698	17927922	17927046	17838498	53805	640	18300
IM22B030	IM22B030	Marmota sibirica	feces	20220531	119.5	49.4932	Hulunbuir Prairie	33212016	6539490	6539014	6516034	10925	785	2809
IM22B031	IM22B031	Marmota sibirica	feces	20220531	119.5	49.4932	Hulunbuir Prairie	27448896	24384064	24383358	24303452	59162	626	20011
IM22B032	IM22B032	Marmota sibirica	feces	20220531	119.5	49.4932	Hulunbuir Prairie	10592200	9668524	9666810	9643012	41937	685	13340
IM22B033	IM22B033	Marmota sibirica	feces	20220531	119.5	49.4932	Hulunbuir Prairie	10646622	8365292	8364886	8314370	15247	576	5690
IM22B034	IM22B034	Marmota sibirica	feces	20220531	119.5	49.4932	Hulunbuir Prairie	12010090	10715636	10714050	10682222	37580	640	12717
IM22B035	IM22B035	Marmota sibirica	feces	20220531	119.5	49.4932	Hulunbuir Prairie	25637528	5122138	5121762	5114076	5695	554	2176
IM22B036	IM22B036	Marmota sibirica	feces	20220531	119.5	49.4932	Hulunbuir Prairie	35201080	7301464	7300360	7247500	12677	651	4043
IM22B037	IM22B037	Marmota sibirica	feces	20220531	119.5	49.4932	Hulunbuir Prairie	31039648	6861108	6859554	6846166	24073	643	8133
IM22B038	IM22B038	Marmota sibirica	feces	20220531	119.5	49.4932	Hulunbuir Prairie	25700552	5409482	5408290	5397188	11311	567	4337
IM22B039	IM22B039	Marmota sibirica	feces	20220531	119.5	49.4932	Hulunbuir Prairie	11617018	9088356	9087504	9063124	19353	629	6656
IM22B040	IM22B040	Marmota sibirica	feces	20220531	119.5	49.4932	Hulunbuir Prairie	26359992	6077186	6075274	6055440	23757	643	8076
IM22B041	IM22B041	Marmota sibirica	feces	20220531	119.5	49.4932	Hulunbuir Prairie	20725984	4147274	4146724	4085066	8595	610	3002
IM22B042	IM22B042	Marmota sibirica	feces	20220531	119.5	49.4932	Hulunbuir Prairie	31854184	6685480	6684966	6637688	10885	574	4053
IM22B043	IM22B043	Marmota sibirica	feces	20220531	119.5	49.4932	Hulunbuir Prairie	20959784	3821876	3821480	3779232	5275	607	1880
IM22B044	IM22B044	Marmota sibirica	feces	20220531	119.5	49.4932	Hulunbuir Prairie	23727984	19304172	19303530	19182106	17838	585	6378
IM22B045	IM22B045	Marmota sibirica	feces	20220531	119.5	49.4932	Hulunbuir Prairie	16708912	3634934	3634374	3559932	6005	617	2134
IM22B046	IM22B046	Marmota sibirica	feces	20220531	119.5	49.4932	Hulunbuir Prairie	19953298	17408592	17403444	17343978	47293	642	15061
IM22B047	IM22B047	Marmota sibirica	feces	20220531	119.5	49.4932	Hulunbuir Prairie	40642240	7928512	7927896	7910878	7719	586	2753
IM22B048	IM22B048	Marmota sibirica	feces	20220531	119.5	49.4932	Hulunbuir Prairie	68744954	57242590	57242274	57213912	166875	596	61326
IM22B049	IM22B049	Marmota sibirica	feces	20220531	119.5	49.4932	Hulunbuir Prairie	19913656	3614386	3614042	3596774	6990	633	2399
IM22B050	IM22B050	Marmota sibirica	feces	20220531	119.5	49.4932	Hulunbuir Prairie	24389056	4861816	4861244	4814982	7676	636	2637
IM22B051	IM22B051	Marmota sibirica	feces	20220531	119.5	49.4932	Hulunbuir Prairie	15071696	12751446	12750330	12713108	25451	569	9423
IM22B052	IM22B052	Marmota sibirica	feces	20220531	119.5	49.4932	Hulunbuir Prairie	23028000	4748914	4748020	4723016	6173	619	2120
IM22B053	IM22B053	Marmota sibirica	feces	20220531	119.5	49.4932	Hulunbuir Prairie	9759432	8897814	8895322	8849572	23932	588	8611
IM22B054	IM22B054	Marmota sibirica	feces	20220531	119.5	49.4932	Hulunbuir Prairie	24191208	5520716	5518226	5482488	19849	674	6389
IM22B055	IM22B055	Marmota sibirica	feces	20220531	119.5	49.4932	Hulunbuir Prairie	33928816	7477972	7473936	7448280	14237	599	5096
IM22B056	IM22B056	Marmota sibirica	feces	20220531	119.5	49.4932	Hulunbuir Prairie	29994176	6207812	6206498	6174136	15445	613	5489
IM22B057	IM22B057	Marmota sibirica	feces	20220531	119.5	49.4932	Hulunbuir Prairie	27936048	6283526	6281040	6212552	13948	606	4874
IM22B058	IM22B058	Marmota sibirica	feces	20220531	119.5	49.4932	Hulunbuir Prairie	29801424	6226498	6224442	6211640	6673	590	2373
IM22B059	IM22B059	Marmota sibirica	feces	20220531	119.5	49.4932	Hulunbuir Prairie	406803976	95339238	95337726	95313932	469266	798	130798
IM22B060	IM22B060	Marmota sibirica	feces	20220531	119.5	49.4932	Hulunbuir Prairie	10200390	8688668	8686072	8666230	10374	558	3888
IM22B061	IM22B061	Marmota sibirica	feces	20220531	119.5	49.4932	Hulunbuir Prairie	11849632	9182600	9181092	9137342	16094	604	5735
IM22B062	IM22B062	Marmota sibirica	feces	20220531	119.5	49.4932	Hulunbuir Prairie	24708272	4884146	4882090	4846034	8329	597	2965
IM22B063	IM22B063	Marmota sibirica	feces	20220531	119.5	49.4932	Hulunbuir Prairie	18609112	3358800	3358422	3344756	6055	623	2096
IM22B064	IM22B064	Marmota sibirica	feces	20220531	119.5	49.4932	Hulunbuir Prairie	18199560	3314022	3313548	3282568	4047	631	1399
IM22B065	IM22B065	Marmota sibirica	feces	20220531	119.5	49.4932	Hulunbuir Prairie	29157488	5581076	5580442	5530828	10804	606	3860
IM22B066	IM22B066	Marmota sibirica	feces	20220531	119.5	49.4932	Hulunbuir Prairie	21145856	3928344	3927782	3869196	5858	624	1964
IM22B067	IM22B067	Marmota sibirica	feces	20220531	119.5	49.4932	Hulunbuir Prairie	22182272	4202002	4201384	4139578	7877	674	2573
IM22B068	IM22B068	Marmota sibirica	feces	20220531	119.5	49.4932	Hulunbuir Prairie	15309276	11891454	3963124	3906832	10635	683	3377
rHT2C	HT2	Marmota sibirica	intestinal	20230408	119.491	49.7155	Hulunbuir Prairie	194873858	164203794	164203768	162180228	757788	573	291097
rHT2P	HT2	Marmota sibirica	spleen	20230408	119.491	49.7155	Hulunbuir Prairie	518479884	452275516	452275272	449863538	1873327	642	660891
rHT3C	HT3	Marmota sibirica	intestinal	20230408	119.491	49.7155	Hulunbuir Prairie	280959574	242410904	242410872	232593582	1419567	663	512353
rHT4C	HT4	Marmota sibirica	intestinal	20230408	119.496	49.7161	Hulunbuir Prairie	249484168	182979034	182978996	126840214	141508	584	46677
rHT4F	HT4	Marmota sibirica	lung	20230408	119.496	49.7161	Hulunbuir Prairie	85487196	47656112	47656026	38486178	34000	658	10630
rHT5C	HT5	Marmota sibirica	intestinal	20230418	119.007	49.6596	Hulunbuir Prairie	165971664	118340972	118340102	110381770	161006	736	45227
rHT6C	HT6	Marmota sibirica	intestinal	20230418	119.009	49.6613	Hulunbuir Prairie	320883976	261670426	261670340	194087016	725066	601	237157
