# Supplementary material for: Meta-transcriptomics characterization of individual Marmota sibirica reveals a wide spectrum of viral and bacterial pathogens in Inner Mongolia of China
Source: Microbiol Spectr. 2025 Aug 12;13(9):e00180-25. doi: 10.1128/spectrum.00180-25 (PMC12403761; doi:10.1128/spectrum.00180-25)
Supplement: Table S2 — Pathogens summary. [file spectrum.00180-25-s0002.xlsx]

## Sheet: viruses
Supplementary Table 2 Viruses Summary & Richness in libraries
species	family	Type	Positive Rate%	HT1C	HT1G	HT1XQ1	HT2F	HT2G	HT2L	HT2XQ2	HT3F	HT3L	HT3P	HT4L	HT4P	HT4XQ3	HT5F	HT5G	HT5L1	HT5P	HT5XQ4	HT6F	HT6L1	HT6P	HT6XQ5	IM22A005	IM22A010	IM22A011	IM22A013	IM22A016	IM22A017	IM22A019	IM22A020	IM22A024	IM22A039	IM22A046	IM22A048	IM22A050	IM22A051	IM22A052	IM22A053	IM22A056	IM22A057	IM22A058	IM22A059	IM22A060	IM22A061	IM22A062	IM22A063
Chenqi_Marmot_Picobirnavirus_1	Picobirnaviridae	RNA Virus	0.0232558	0	0	0	0	0	0	0	0	0	0	0	0	0	0	0	0	0	0	0	0	0	0	0	0	0	6.53195	0	0	0.762121	0	0	0	0	0	0	0	0	0	0	0	0	0	0	0	0	0
Chenqi_Marmot_Picobirnavirus_2	Picobirnaviridae	RNA Virus	0.0465116	0	0	0	0	0	0	0	0	0	0	0	0	0	0	0	0	0	0	0	0	0	0	0	0	0	51.0523	0	0	0	0	0	0	0	0	0.961041	0	0	0	0	0	0	0	2.21912	0	0	0
Chenqi_Marmot_Picobirnavirus_3	Picobirnaviridae	RNA Virus	0.00775194	0	0	0	0	0	0	0	0	0	0	0	0	0	0	0	0	0	0	0	0	0	0	0	0	0	6.01627	0	0	0	0	0	0	0	0	0	0	0	0	0	0	0	0	0	0	0	0
Chenqi_Marmot_Picobirnavirus_4	Picobirnaviridae	RNA Virus	0.00775194	0	0	0	0	0	0	0	0	0	0	0	0	0	0	0	0	0	0	0	0	0	0	0	0	0.126677	3.78166	0	0	0	0	0	0	0.33893	0	0	0	0	0.969156	0	0.74992	0	0	0	0	0.471249	0
Chenqi_Marmot_Picobirnavirus_5	Picobirnaviridae	RNA Virus	0.00775194	0	0	0	0	0	0	0	0	0	0	0	0	0	0	0	0	0	0	0	0	0	0	0	0	0.126677	0	0	0	0	6.98797	0	0	0	0	0	0	0	0	0	0	0	0	0	0	0	0
Chenqi_Marmot_Picobirnavirus_6	Picobirnaviridae	RNA Virus	0.00775194	0	0	0	0	0	0	0	0	0	0	0	0	0	0	0	0	0	0	0	0	0	0	0	0	0	0	0	0	0	154.512	0	0	0	0	0	0.487178	0	0	0	0	0	0	0	0	0	0
Chenqi_Marmot_Picobirnavirus_7	Picobirnaviridae	RNA Virus	0.0232558	0	0	0	0	0	0	0	0	0	0	0	0	0	0	0	0	0	0	0	0	0	0	0	0	0	0	0	0	0	58.6213	0	0	0	0	0	0	0	0	0	0	0	0	0	0	0	0.483741
Chenqi_Marmot_Picobirnavirus_8	Picobirnaviridae	RNA Virus	0.0310078	0	0	0	0	0	0	0	0	0	0	0	0	0	0	0	0	0	0	0	0	0	0	0.193272	0	1.26677	0	0	0	0	0.776441	48.7381	0	0	0	0.961041	0.487178	0	0	0	0	0	0	0	0	0	0
Chenqi_Marmot_Picobirnavirus_9	Picobirnaviridae	RNA Virus	0.00775194	0	0	0	0	0	0	0	0	0	0	0	0	0	0	0	0	0	0	0	0	0	0	0	0	0	0	0	0	0	0	59.8254	0	0	0	0	0	0	0	0	0.37496	0	0	0	0	0	0.483741
Chenqi_Marmot_Picobirnavirus_10	Picobirnaviridae	RNA Virus	0.0775194	0	0	0	0	0	0	0	0	0	0	0	0	0	0	0	0	0	0	0	0	0	0	0.386545	0	0	1.03136	0	0	0	0.19411	0	0	0	0	0	477.191	0	0.969156	1.15783	0	0.719831	0	0	0	0.706873	0
Chenqi_Marmot_Picobirnavirus_11	Picobirnaviridae	RNA Virus	0.782946	0	0	0	0	0.101339	0	0	0	0	0	0	1.626	0	0	0	0	0	0	0	0	0	0	23.386	419.984	37.4964	114.309	0.248573	211.463	35.9467	88.9025	97.0141	183.942	88.1219	28.8981	865.898	850.126	522.369	401.23	74.7628	214.664	107.255	340.426	422.188	190.114	166.351	290.002
Chenqi_Marmot_Picobirnavirus_12	Picobirnaviridae	RNA Virus	0.0232558	0	0	0	0	0	0	0	0	0	0	0	0	0	0	0	0	0	0	0	0	0	0	0.386545	0	0	0	0	0	0	0	0	0	0	0	0	47.987	0	0	86.1758	0.37496	0	1.88341	0.554781	0	0	0
Chenqi_Marmot_Picobirnavirus_13	Picobirnaviridae	RNA Virus	0.0232558	0	0	0	0	0	0	0	0	0	0	0	0	0	0	0	0	0	0	0	0	0	0	3.18899	0	0	0	0	0	0	0	0	0	0	0.239223	0	0	0	0	9.42806	0	0	0	0	0	0	0.483741
Chenqi_Marmot_Picobirnavirus_14	Picobirnaviridae	RNA Virus	0.00775194	0	0	0	0	0	0	0	0	0	0	0	0	0	0	0	0	0	0	0	0	0	0	0	0	0	0	0	0	0	0	0	0	0.847326	0	0	0	0	0	86.8374	0	0.719831	0	0	0	0	0
Chenqi_Marmot_Picobirnavirus_15	Picobirnaviridae	RNA Virus	0.0542636	0	0	0	0	0	0	0	0	0	0	0	0	0	0	0	0	0	0	0	0	0	0	0	0	0	0	0	0	0	0	0	0	0	0	0.961041	0	0	0	0	0	19.4354	0	0	0	1.17812	1.20935
Chenqi_Marmot_Picobirnavirus_16	Picobirnaviridae	RNA Virus	0.0155039	0	0	0	0	0	0	0	0	0	0	0	0	0	0	0	0	0	0	0	0	0	0	0	0	0	0	0	0	0	0	0	0	0	0	0	0	0	0	0	0	0	0	105.408	0	1.64937	0
Chenqi_Marmot_Picobirnavirus_17	Picobirnaviridae	RNA Virus	0.00775194	0	0	0	0	0	0	0	0	0	0	0	0	0	0	0	0	0	0	0	0	0	0	0	0	0	0	0	0	0	0	0	0	0	0	0	0	0	0	0	0	0	0	7.21215	0	0	0.967481
Chenqi_Marmot_Picobirnavirus_18	Picobirnaviridae	RNA Virus	0.0542636	0	0	0	0	0	0	0	0	0	0	0	0	0	0	0	0	0	0	0	0	0	0	0	0	1.26677	1.54704	0	0	0	2.71754	0	0.35891	0	0	0	2.43589	0	0	0	0.37496	0	0	13.5921	0.178009	0.471249	0
Chenqi_Marmot_Picobirnavirus_19	Picobirnaviridae	RNA Virus	0.0465116	0	0	0	0	0	0	0	0	0	0	0	0	0	0	0	0	0	0	0	0	0	0	0	7.90293	0	0	0	0	0	0	0	0	0	6.07626	0	0	0	1.93831	0.330809	0	0	0	0	0	51.3661	0
Chenqi_Marmot_Picobirnavirus_20	Picobirnaviridae	RNA Virus	0.124031	0	0	0	0	0	0	0	0	0	0	0	0	0	0	0	0	0	0	0	0	0	0	0	0	0	0	0	2.08485	0	0	0	0	0	0	5.28572	0	1.75586	0	0	0	0	0	0	0	125.117	0
Chenqi_Marmot_Picobirnavirus_21	Picobirnaviridae	RNA Virus	0.0465116	0	0	0	0	0	0	0	0	0	0	0	0	0	0	0	0	0	0	0	0	0	0	1.15963	0	1.26677	0	0	0	0	0	3.2338	0	0	0	0	0	0	0	0	0	0	0	0	0	0.471249	0
Chenqi_Marmot_Picobirnavirus_22	Picobirnaviridae	RNA Virus	0.0310078	0	0	0	0	0	0	0	0	0	0	0	0	0	0	0	0	0	0	0	0	0	0	0	0.564495	0	0	0	0	0	0	0	0	0	0	0	0	0	0	0	0	0	0	0	1.06806	0	0
Chenqi_Marmot_Picobirnavirus_23	Picobirnaviridae	RNA Virus	0.0155039	0	0	0	0	0	0	0	0	0	0	0	0	0	0	0	0	0	0	0	0	0	0	0	0	0	0	0	0	0	0	0	0	0	0	0	0	0	0	0	0	0	0	0	17.4449	0	0
Chenqi_Marmot_Picobirnavirus_24	Picobirnaviridae	RNA Virus	0.0232558	0	0	0	0	0	0	0	0	0	0	0	0	0	0	0	0	0	0	0	0	0	0	0.193272	0	0	0	0	0	0	0	0	0	0	0	0	0	0	0	0	0	0	0	0	0	0	0
Chenqi_Marmot_Picobirnavirus_25	Picobirnaviridae	RNA Virus	0.0232558	0	0	0	0	0	0	0	0	0	0	0	0	0	0	0	0	0	0	0	0	0	0	0	0.564495	0	0	0	0	0	0	0	0	0	0	0	0.487178	0	0	0	0	0.719831	0	0.554781	0	0	0
Chenqi_Marmot_Picobirnavirus_26	Picobirnaviridae	RNA Virus	0.0232558	0	0	0	0	0	0	0	0	0	0	0	0	0	0	0	0	0	0	0	0	0	0	0	0	0	0	0	0	0	23.2932	0	0.717821	0	0	0	0	0	0	0	0	0	0	0	0	0	3.86992
Chenqi_Marmot_Picobirnavirus_27	Picobirnaviridae	RNA Virus	0.0852713	0	0	0	0	0	0	0	0	0	0	0	0	0	0	0	0	0	0	0	0	0	0	0	0	0	0	0	0.297835	0	3.49399	0	0	0	0	0	0	0	0.969156	3.6389	0	0	0	0	3.02616	0	0
Chenqi_Marmot_Picobirnavirus_28	Picobirnaviridae	RNA Virus	0.0232558	0	0	0	0	0	0	0	0	0	0	0	0	0	0	0	0	0	0	0	0	0	0	0	0	0	0	0	0	0	0	0	0	0	0	0	0	0	0	0	1.49984	0	0	0	0	0	1.69309
Chenqi_Marmot_Picobirnavirus_29	Picobirnaviridae	RNA Virus	0.0387597	0	0	0	0	0	0	0	0	0	0	0	0	0	0	0	0	0	0	0	0	0	0	0	0	1.01342	0	0	0	0	0	0	0	0	0	0	0	0	1.93831	0.496214	0	0	0	0.554781	0	0	0
Chenqi_Marmot_Picobirnavirus_30	Picobirnaviridae	RNA Virus	0.0310078	0	0	0	0	0	0	0	0	0	0	0	0	0	0	0	0	0	0	0	0	0	0	5.41163	0	0	0	0	0	0	0	0	0.717821	0	0	0	0	0	0	0	5.24944	0	0	0	0	0	0
Chenqi_Marmot_Picobirnavirus_31	Picobirnaviridae	RNA Virus	0.0542636	0	0	0	0	0	0	0	0	0	0	0	0	0	0	0	0	0	0	0	0	0	0	0	0	0	0	0	0	0	0.388221	0	0	0	0.0956891	0	0	0	0	0	0	0	0	0	0	0	0
Chenqi_Marmot_Picobirnavirus_32	Picobirnaviridae	RNA Virus	0.0697674	0	0	0	0	0	0	0	0	0	0	0	0	0	0	0	0	0	0	0	0	0	0	0	0	0	0.859467	0	0	0	0.19411	0	0	0	0	0	0.243589	0	0	0.661618	0	0	0	0	0	0	0
Chenqi_Marmot_Picobirnavirus_33	Picobirnaviridae	RNA Virus	0.0775194	0	0	0	0	0	0	0	0	0	0	0	0	0	0	0	0	0	0	0	0	0	0	0	0	0	0	0	0.297835	0	0	0	0	0	0	0.961041	0	0	0	0	0	0	0	0	0	0	0
Chenqi_Marmot_Picobirnavirus_34	Picobirnaviridae	RNA Virus	0.0387597	0	0	0	0	0	0	0	0	0	0	0	0	0	0	0	0	0	0	0	0	0	0	0	0	0	0	0	0	0	0	0	0	0	0	0	0	0	0	0	0	0	0.235426	0	0	0	0
Chenqi_Marmot_Picobirnavirus_35	Picobirnaviridae	RNA Virus	0.0155039	0	0	0	0	0	0	0	0	0	0	0	0	0	0	0	0	0	0	0	0	0	0	0	0	0	0	0	0	0	0	0	0	0	0	0	0	0	0	0	0	0	0	0	0	0	0
Chenqi_Marmot_Picobirnavirus_36	Picobirnaviridae	RNA Virus	0.0697674	0	0	0	0	0	0	0	0	0	0	0	0	0	0	0	0	0	0	0	0	0	0	0.193272	0	3.16693	1.03136	0	0	0	0.388221	3.69578	0	0.677861	0	0	0	0	0.969156	0	0	0.719831	0	0	0.356019	3.76999	0
Chenqi_Marmot_Picobirnavirus_37	Picobirnaviridae	RNA Virus	0.00775194	0	0	0	0	0	0	0	0	0	0	0	0	0	0	0	0	0	0	0	0	0	0	0.193272	0	0	0	0	0	0	0.388221	0	0	0	0	0	0	0	0.969156	0	0	0	0	0	0	0.471249	0
Chenqi_Marmot_Picobirnavirus_38	Picobirnaviridae	RNA Virus	0.0542636	0	0	0	0	0	0	0	0	0	0	0	0	0	0	0	0	0	0	0	0	0	0	0	0	0	0	0	0.148918	0	0.388221	0	0	0	0	0	0	0	0.969156	0	0	0.719831	0	1.10956	0	0	0
Chenqi_Marmot_Picobirnavirus_39	Picobirnaviridae	RNA Virus	0.00775194	0	0	0	0	0	0	0	0	0	0	0	0	0	0	0	0	0	0	0	0	0	0	0	0	0	0	0	0	0	0	0	0	0	0	0	0	0	0	0	0	0	0.117713	0	0	0	0
Chenqi_Marmot_Picobirnavirus_40	Picobirnaviridae	RNA Virus	0.00775194	0	0	0	0	0	0	0	0	0	0	0	0	0	0	0	0	0	0	0	0	0	0	0	0	0	0	0	0	0	0	0	0	0	0	0	0	0	0	0	0	0	0	0	0	0	0
Chenqi_Marmot_Picobirnavirus_41	Picobirnaviridae	RNA Virus	0.124031	0	0	0	0	0	0	0	0	0	0	0	0	0	0	0	0	0	0	0	0	0	0	0.193272	0	0	0.51568	0	0	12.321	0	0	0	0.677861	0.0956891	0	0.243589	0	0.969156	0	0	0.359915	1.17713	0	0	0.942498	0
Chenqi_Marmot_Picobirnavirus_42	Picobirnaviridae	RNA Virus	0.00775194	0	0	0	0	0	0	0	0	0	0	0	0	0	0	0	0	0	0	0	0	0	0	0	0	0	0	0	0	0	0	0	0	0	0	0	0	0	0	0	0	0	0	0	0	0	0
Chenqi_Marmot_Picobirnavirus_43	Picobirnaviridae	RNA Virus	0.0852713	0	0	0	0	0	0	0	0	0	0	0	0	0	0	0	0	0	0	0	0	0	0	0	0	0	2.75029	0	0	0	0	0	0	0	0	0	0	0	0	0	0	0	0	0	0	0	0
Chenqi_Marmot_Picobirnavirus_44	Picobirnaviridae	RNA Virus	0.00775194	0	0	0	0	0	0	0	0	0	0	0	0	0	0	0	0	0	0	0	0	0	0	0	0	0	0	0	0	0	0	0	0	0	0	0	0	0	0	0	0	0	0	0	0	0	0
Chenqi_Marmot_Picobirnavirus_45	Picobirnaviridae	RNA Virus	0.00775194	0	0	0	0	0	0	0	0	0	0	0	0	0	0	0	0	0	0	0	0	0	0	0	0	0	0	0	0	0	0	0	0	0	0	0	0	0	0	0	0	0	0	0	0	0	0
Chenqi_Marmot_Picobirnavirus_46	Picobirnaviridae	RNA Virus	0.0155039	0	0	0	0	0	0	0	0	0	0	0	0	0	0	0	0	0	0	0	0	0	0	0	0	0	0	0	0	0	0	0	0	0	0	0	0	0	0	0	0	0	0	0	0	0	0
Chenqi_Marmot_Picobirnavirus_47	Picobirnaviridae	RNA Virus	0.0310078	0	0	0	0	0	0	0	0	0	0	0	0	0	0	0	0	0	0	0	0	0	0	0	0	0	0	0	0	0	0	0	0.35891	0	0	0	6.08973	0	0	0	0	0	0	0	0.356019	0	0
Chenqi_Marmot_Picobirnavirus_48	Picobirnaviridae	RNA Virus	0.00775194	0	0	0	0	0	0	0	0	0	0	0	0	0	0	0	0	0	0	0	0	0	0	0	0	0	0	0	0	0	0	0	0	0	0	0	0	0	0	0	0	0	0	0	0	0	0
Chenqi_Marmot_Picobirnavirus_49	Picobirnaviridae	RNA Virus	0.0155039	0	0	0	0	0	0	0	0	0	0	0	0	0	0	0	0	0	0	0	0	0	0	0	0	4.9404	0	0	0	0	0	0	0	0	0	0	0.487178	0	0	0.165405	0.18748	0	0	0	0.356019	0	0
Chenqi_Marmot_Picobirnavirus_50	Picobirnaviridae	RNA Virus	0.0387597	0	0	0	0	0	0	0	0	0	0	0	0	0	0	0	0	0	0	0	0	0	0	0	0	0	0	0	0	0	0	0	0	0	0	0	0	0	0	0	0	0	0	0	0	0	0
Chenqi_Marmot_Picobirnavirus_51	Picobirnaviridae	RNA Virus	0.00775194	0	0	0	0	0	0	0	0	0	0	0	0	0	0	0	0	0	0	0	0	0	0	0.193272	0	0.253354	0	0	0	0	0.776441	0	0	0	0	0	0.487178	0	0	0	0	0	0	0	0	0	0
Chenqi_Marmot_Picobirnavirus_52	Picobirnaviridae	RNA Virus	0.0232558	0	0	0	0	0	0	0	0	0	0	0	0	0	0	0	0	0	0	0	0	0	0	0	0	0	0	0	0	0	0	0	0.35891	0	0	0	0	0	0	0	0	0	0	0	0.712038	0	0
Chenqi_Marmot_Picobirnavirus_53	Picobirnaviridae	RNA Virus	0.0387597	0	0	0	0	0	0	0	0	0	0	0	0	0	0	0	0	0	0	0	0	0	0	0	0	0	0	0	0	0	0	0	0	0	0	0	0	0	0	0	0	0	0	0	0	0	0
Chenqi_Marmot_Picobirnavirus_54	Picobirnaviridae	RNA Virus	0.0310078	0	0	0	0	0	0	0	0	0	0	0	0	0	0	0	0	0	0	0	0	0	0	0.193272	0	0	0	0	0	0	0	0	0	0	0	0	0	0	0	0	0	0	0	0	0	0	0
Chenqi_Marmot_Picobirnavirus_55	Picobirnaviridae	RNA Virus	0.0232558	0	0	0	0	0	0	0	0	0	0	0	0	0	0	0	0	0	0	0	0	0	0	0	0	0	0	0	0	0.12702	0	0	0	0	0	0	0	0	0	0	0	0	0	0	0	0	0
Chenqi_Marmot_Picobirnavirus_56	Picobirnaviridae	RNA Virus	0.108527	0	0	0	0	0	0	0	0	0	0	0	0	0	0	0	0	0	0	0	0	0	0	0	0	0	0	0	0	0	0	0	0	0	0	0	0	0	0	0	0	0	0	0	0	0	0
Chenqi_Marmot_Picobirnavirus_57	Picobirnaviridae	RNA Virus	0.0697674	0	0	0	0	0	0	0	0	0	0	0	0	0	0	0	0	0	0	0	0	0	0	0	3.95146	1.52012	0.687574	0	0	0	0	0.923944	0	0	0	0	0	0	0	0	0	0	0	1.10956	0	0	2.90244
Chenqi_Marmot_Picobirnavirus_58	Picobirnaviridae	RNA Virus	0.0465116	0	0	0	0	0	0	0	0	0	0	0	0	0	0	0	0	0	0	0	0	0	0	0.0966362	0	0	0.171893	0	0	0	0.19411	0	0	0	0	0	0	0	0	0	0	0	0	0	0	0	0
Chenqi_Marmot_Picobirnavirus_59	Picobirnaviridae	RNA Virus	0.263566	0	0	0	0	0	0	0	0	0	0	0	0	0	0	0	0	0	0	0	0	0	0	0	0	0.253354	0	0	0	0.25404	0	0	0	1.01679	0	0	0.487178	0	0.969156	0	0	1.43966	0	0	0.178009	0	0.483741
Chenqi_Marmot_Picobirnavirus_60	Picobirnaviridae	RNA Virus	0.0310078	0	0	0	0	0	0	0	0	0	0	0	0	0	0	0	0	0	0	0	0	0	0	0	0	0	0	0	0	0	0	0	0	0	0	0	0	0	0	0	0	0	0	0	0	0	0
Chenqi_Marmot_Picobirnavirus_61	Picobirnaviridae	RNA Virus	0.0232558	0	0	0	0	0	0	0	0	0	0	0	0	0	0	0	0	0	0	0	0	0	0	0	0	0	0.343787	0	0	0	0	0	0	0	0	0	0	0	0	0	0	0	0	0	0	0	0
Chenqi_Marmot_Picobirnavirus_62	Picobirnaviridae	RNA Virus	0.224806	0	0	0	0	0	0	0	0	0	0	0	0	0	0	0	0	0	0	0	0	0	0	0	0	0	0	0	0	0	0	0	0	0	0	0	0	0	0	0	0	0	0	0	0	0	0
Chenqi_Marmot_Mastadenovirus_1	Adenoviridae	DNA Virus	0.0852713	0	0	0	0	0	0	0	0	0	0	0	0	0	0	0	0	0	0	0	0	0	0	0.0966362	0	1.90016	2.06272	3.48002	0	0	0	0	0	0	0	0	1.46153	0	0.969156	0	0.74992	0	0	1.10956	0	0	0
Chenqi_Marmot_bocaparvovirus_1	Parvoviridae	DNA Virus	0.0232558	0	204.066	0	0	0	0	0	0	0	0	0	91.056	0	0	0	0	2582.68	0	0	0	0	0	0	0	0	0	0	0	0	0	0	0	0	0	0	0	0	0	0	0	0	0	0	0	0	0
Chenqi_Marmot_Dependoparvovirus_1	Parvoviridae	DNA Virus	0.0852713	0	0	0	0	0	0	0	0	0	0	0	0	0	0	0	0	0	0	0	0	0	0	0	0	0	81.4775	9.81133	0	0	0	0	0	0	0.0956891	0	2.43589	0	164.272	0.661618	0	0	3.29597	3.32868	0.356019	0	37.248
Chenqi_Marmot_minutevirus_1	Parvoviridae	DNA Virus	0.00775194	0	0	0	0	0	0	0	0	0	0	0	0	0	0	0	0	0	0	0	0	0	0	0	0	0	0	0	0	0	0	0	0	0	0	0	0	0	0	0	0	0	0	0	0	0	0
Chenqi_Marmot_parvovirus_1	Parvoviridae	DNA Virus	0.0232558	0	0	0	0	0.202677	0	0	0	0	0.763743	0	0	0	1.626	0	0	0	0	0	0	0	0	0	0	0	0	0	0	11.4318	0	0	0	0	0	0	0	0	0	0	0.9374	0	0	0	0	0	0
Chenqi_Marmot_astrovirus_1	Astroviridae	RNA Virus	0.0310078	0	0	0	0	0	0	0	0	0	0	0	0	0	0	0	0	0	0	0	0	0	0	0	0	0	1320.66	0	0	0	0	0	0	0	0	0	10984.6	0	0	0	0	0	0.235426	0	0	0	0.967481
Chenqi_Marmot_Hunnivirus_1	Picornaviridae	RNA Virus	0.0542636	0	0	0	0	0	0	0	0	0	0	0	0	0	0	0	0	0	0	0	0	0	0	0	0.564495	0	76.1488	0	0	0	0	0	0	0	26.9365	0	0.243589	0	0	0	0	0	0	0	0	0	0
Chenqi_Marmot_Enterovirus_1	Picornaviridae	RNA Virus	0.0232558	0	0	0	0	0	0	0	0	0	0	0	0	0	0	0	0	0	0	0	0	0	0	0	0	0	0.343787	0	0.297835	0	8.15263	0	0	0	0	0	0	0	0	0	0	0	0	0	0	0	0
Chenqi_Marmot_mosavirus_1	Picornaviridae	RNA Virus	0.139535	0	0	0	0	0	0	0	0	0	0	0	0	0	0	0	0	0	0	0	0	0	0	0.193272	0	66.3788	0	0	0	0	0	0	25.8416	0	0	0	0	0	22.7752	0	0	0	0	0	0	0	0
Chenqi_Marmot_Hepatovirus_1	Picornaviridae	RNA Virus	0.0232558	0	0	0	0	0	0	0	0	0	0	0	0	0	0	0	0	0	0	0	0	0	0	0	0	0	0	0	0	0	0	0	0	0	0	0	0	0	0	0	0	0	0	0	0	0	0
Chenqi_Marmot_kobuvirus_1	Picornaviridae	RNA Virus	0.186047	0	0	0	0	0	0	0	0	0	0	0	0	0	0	0	0	0	0	0	0	0	0	0	0	0	0	0	0	0	0	0	0	0	0	0	0	0	0	0	0	0	0	0	0	0	0
Chenqi_Marmot_sapelovirus_1	Picornaviridae	RNA Virus	0.410853	0	0	0	0	0	0	0	0	0	0	0	0	0	0	0	0	0	0	0	0	0	0	0	0	1.6468	71.3358	0	3.12727	0	4.07632	0	64.0655	0	0.430601	17.2987	218.012	13.169	253.919	22.6604	0.37496	0	92.6402	1.10956	0	1.64937	47.8903
[truncated: 83 more columns]

## Sheet: Bacteria
Supplementary Table 2 Bacteria Summary & Richness in libraries
genus	phylum	Type	Positive Rate%	HT1G	HT1XQ1	HT2G	HT2L	HT3F	HT3L	HT3P	HT4L	HT4P	HT5F	HT5G	HT5L1	HT5P	HT5XQ4	HT6F	HT6L1	HT6P	HT6XQ5	IM22A005	IM22A010	IM22A011	IM22A013	IM22A016	IM22A017	IM22A019	IM22A020	IM22A024	IM22A039	IM22A046	IM22A048	IM22A050	IM22A051	IM22A052	IM22A053	IM22A056	IM22A057	IM22A058	IM22A059	IM22A060	IM22A061	IM22A062	IM22A063	IM22A064	IM22A065	IM22A066	IM22A067
Acinetobacter	Proteobacteria	Bacteria	0.024	0	0	0	0	0	0	0	0	0	0	0	0	0	0	0	0	0	0	0	0	0	4549.68	0	0	0	9991.83	0	0	0	0	0	0	0	0	0	0	0	0	0	0	0	21445.9	0	0	0	0
Adlercreutzia	Actinobacteria	Bacteria	0.04	0	0	0	0	0	0	0	0	0	0	0	0	0	0	0	0	0	0	0	0	0	0	0	0	0	0	0	0	0	14.784	0	0	0	0	0	0	0	0	0	0	0	0	0	0	0	0
Alloprevotella	Firmicutes	Bacteria	0.04	0	0	0	0	0	0	0	0	0	0	0	0	0	0	0	0	0	0	0	0	0	0	0	0	0	0	0	0	0	143.677	0	0	6482.2	0	0	0	0	0	0	0	0	0	0	0	0	0
Arthrobacter	Actinobacteria	Bacteria	0.008	0	0	0	0	0	0	0	0	0	0	0	0	0	0	0	0	0	0	0	0	0	0	0	0	0	0	0	0	0	0	0	6089.24	0	0	0	0	0	0	0	0	0	0	0	0	0	0
Bacteroides	Bacteroidetes	Bacteria	0.84	0	0	0	0	0	0	0	0	0	0	0	0	0	0	0	0	0	0	2552.07	10335.9	4470.31	6264.14	3218.73	2718.34	16554.4	9869.93	9460.03	5535.84	2591.29	6652.02	12748.7	25824.6	5025.28	11867.4	3525.6	6092.35	4189.3	7765.06	3918.14	5687.22	13772.5	4052.29	2941.03	4803.22	10393.9	4600.99
Caryophanon	Firmicutes	Bacteria	0.104	0	0	0	0	0	0	0	0	0	0	0	0	0	0	0	0	0	0	0	0	356.342	795.523	0	73.2675	0	437.136	128.428	0	0	11.8654	81.6885	0	388.923	0	0	0	483.319	44.2601	0	0	0	2471.19	37.4577	0	0	0
Clostridium	Firmicutes	Bacteria	0.024	0	0	0	0	0	0	0	0	0	0	0	0	0	0	0	0	0	0	0	0	0	0	0	0	0	0	0	0	0	0	0	0	0	0	0	0	0	0	0	0	0	0	0	0	0	0
Cutibacterium	Actinobacteria	Bacteria	0.28	0	0	0	0	0	0	0	0	0	0	112.629	0	0	0	0	0	0	0	0	0	0	0	5.87802	0	33.5333	0	0	0	0	0	120.611	118.141	238.358	0	0	0	0	47.5561	67.9606	61.7693	56.5499	0	0	0	0	0
Desulfovibrio	Proteobacteria	Bacteria	0.424	0	0	0	0	0	0	0	0	0	0	0	0	0	0	0	0	0	0	803.627	0	875.972	1272.7	89.033	640.346	1115.49	898.925	1460.99	699.158	1082.37	1326.68	1627.04	1747.75	0	0	1295.28	614.747	2407.89	849.418	1587.78	914.078	3392.52	788.255	1231.27	2231.65	0	1313
Enterobacter	Proteobacteria	Bacteria	0.008	0	0	0	0	0	0	0	0	0	0	0	0	0	0	0	0	0	0	0	0	0	29014.9	0	0	0	0	0	0	0	0	0	0	0	0	0	0	0	0	0	0	0	0	0	0	0	0
Enterococcus	Firmicutes	Bacteria	0.032	0	0	0	0	0	0	0	0	0	0	0	0	0	0	0	0	0	0	0	0	0	0	0	0	0	1135.93	2243.34	0	0	0	0	6181.8	0	0	0	0	0	0	0	0	0	0	1848.48	0	0	0
Fusobacterium	Fusobacteria	Bacteria	0.016	0	0	0	0	0	0	0	0	0	0	0	0	0	0	0	0	0	0	0	0	0	0	0	0	0	0	0	0	0	0	0	0	1404.25	0	0	0	0	0	0	0	0	0	0	0	0	0
Granulicatella	Firmicutes	Bacteria	0.008	0	0	0	0	0	0	0	0	0	0	0	0	0	0	0	0	0	0	0	0	0	0	0	0	0	0	0	0	0	0	0	0	1173.79	0	0	0	0	0	0	0	0	0	0	0	0	0
Helicobacter	Proteobacteria	Bacteria	0.176	0	0	0	0	0	0	0	0	0	0	0	0	0	0	0	0	0	0	437.569	1432.97	411.194	0	33.7913	0	0	0	0	0	875.966	0	0	0	0	0	742.17	2368.62	5019.55	0	0	0	1730.19	0	0	1211.29	0	0
Lachnoclostridium	Firmicutes	Bacteria	0.016	0	0	0	0	0	0	0	0	0	0	0	0	0	0	0	0	0	0	0	0	0	0	0	0	0	0	0	0	0	0	0	0	0	0	0	0	0	0	0	0	0	0	0	0	0	0
Ligilactobacillus	Firmicutes	Bacteria	0.376	0	0	0	0	0	0	0	0	0	0	0	0	0	0	0	0	0	0	353.205	0	0	2194.74	0	0	276.904	0	0	0	436.712	0	0	1180.92	0	0	946.775	10251.2	0	130.426	488.762	0	0	607.82	0	0	5061.03	0
Limosilactobacillus	Firmicutes	Bacteria	0.064	0	0	0	0	0	0	0	0	0	0	0	0	0	0	0	0	0	0	0	0	0	0	15.47	0	0	0	0	0	0	0	0	0	0	0	0	634.619	0	0	0	0	0	0	0	0	0	0
Lysinibacillus	Firmicutes	Bacteria	0.04	0	0	0	0	0	0	0	0	0	0	0	0	0	0	0	0	0	0	0	0	968.066	0	0	0	0	530.309	0	0	0	0	0	0	1289.68	0	0	0	0	0	0	0	0	0	0	0	0	0
Mammaliicoccus	Firmicutes	Bacteria	0.008	0	0	0	0	0	0	0	0	0	0	0	0	0	0	0	0	0	0	0	0	0	0	0	0	0	0	0	0	0	0	0	0	0	0	0	0	0	0	0	0	0	0	0	0	0	0
Neisseria	Proteobacteria	Bacteria	0.008	0	0	0	0	0	0	0	0	0	0	0	0	0	0	0	0	0	0	0	0	0	0	0	0	0	0	0	0	0	0	0	0	4416.87	0	0	0	0	0	0	0	0	0	0	0	0	0
Paeniglutamicibacter	Actinobacteria	Bacteria	0.032	0	0	0	0	0	0	0	0	0	0	0	0	0	0	0	0	0	0	0	0	0	0	19.0085	0	0	0	0	0	0	0	0	0	0	1995.54	0	0	0	307.113	0	0	0	0	0	0	0	0
Parabacteroides	Bacteroidetes	Bacteria	0.648	0	0	0	0	0	0	0	0	0	0	0	0	0	0	0	0	0	0	437.375	1888.24	684.183	1092.55	345.18	663.875	2116.79	2753.84	1367.44	1706.08	576.521	2254	2714.46	6890.16	0	0	983.991	1151.31	0	1150.41	0	1942.79	1694.38	1310.69	1325.28	0	5115.57	2385.7
Peptostreptococcus	Firmicutes	Bacteria	0.008	0	0	0	0	0	0	0	0	0	0	0	0	0	0	0	0	0	0	0	0	0	0	0	0	0	0	0	0	0	0	0	0	563.193	0	0	0	0	0	0	0	0	0	0	0	0	0
Peribacillus	Firmicutes	Bacteria	0.056	0	0	0	0	0	0	0	0	0	0	0	0	0	0	0	0	0	0	0	0	1832	0	0	0	0	0	604.259	0	658.881	0	0	0	7869.33	0	0	0	0	484.272	0	0	0	0	0	533.723	0	0
Porphyromonas	Bacteroidetes	Bacteria	0.008	0	0	0	0	0	0	0	0	0	0	0	0	0	0	0	0	0	0	0	0	0	0	0	0	0	0	0	0	0	0	0	0	7152.94	0	0	0	0	0	0	0	0	0	0	0	0	0
Prevotella	Bacteroidetes	Bacteria	0.016	0	0	0	0	0	0	0	0	0	0	0	0	0	0	0	0	0	0	0	0	0	0	0	0	0	0	0	0	0	0	0	0	14339.2	0	0	0	0	0	0	0	0	0	0	0	0	0
Psychrobacillus	Firmicutes	Bacteria	0.096	0	0	0	0	0	0	0	0	0	0	0	0	0	0	0	0	0	0	0	0	640.606	0	33.3965	0	0	0	516.254	0	0	51.5286	648.222	2034.46	7912.79	771.381	0	0	2130.6	89.5797	0	0	0	0	0	0	0	0
Rhodococcus	Actinobacteria	Bacteria	0.016	0	0	0	0	0	0	0	0	0	0	0	0	0	0	0	0	0	0	0	0	0	0	107.749	0	0	0	0	0	0	0	0	0	0	0	0	0	0	0	0	0	0	0	0	0	0	0
Romboutsia	Firmicutes	Bacteria	0.016	0	0	0	0	0	0	0	0	0	0	0	0	0	0	0	0	0	0	0	0	0	0	0	0	0	0	0	0	0	0	0	0	0	0	0	0	0	0	0	0	0	0	0	0	0	0
Rothia	Actinobacteria	Bacteria	0.008	0	0	0	0	0	0	0	0	0	0	0	0	0	0	0	0	0	0	0	0	0	0	0	0	0	0	0	0	0	0	0	0	4600.36	0	0	0	0	0	0	0	0	0	0	0	0	0
Ruminococcus	Firmicutes	Bacteria	0.536	0	0	0	0	0	0	0	0	0	0	0	0	0	0	0	0	0	0	2340.24	0	2100.81	0	509.078	0	3024.86	0	3659.28	0	4590.81	3056.74	0	0	0	0	4184.4	2617.59	0	2268.45	0	3243.15	0	0	0	0	0	0
Streptococcus	Firmicutes	Bacteria	0.032	0	0	0	0	0	0	0	0	0	0	0	0	0	0	0	0	0	0	0	0	0	0	0	0	0	0	0	0	0	0	0	0	6425.14	0	0	0	0	0	0	0	0	0	0	0	0	0
Terrisporobacter	Firmicutes	Bacteria	0.016	0	0	0	0	0	0	0	0	0	0	0	0	0	0	0	0	0	0	0	0	0	0	0	0	0	0	0	0	0	0	0	0	0	426.932	0	0	0	0	0	0	0	0	0	0	0	0
Vagococcus	Firmicutes	Bacteria	0.096	0	0	0	0	0	0	0	0	0	0	0	0	0	0	0	0	0	0	0	0	0	4056.17	0	1604.29	0	9055.44	0	1156.41	0	0	1985.51	0	919.632	0	0	0	0	0	0	0	292.174	1658.02	623.006	0	0	1043.78
Veillonella	Firmicutes	Bacteria	0.008	0	0	0	0	0	0	0	0	0	0	0	0	0	0	0	0	0	0	0	0	0	0	0	0	0	0	0	0	0	0	0	0	3451.15	0	0	0	0	0	0	0	0	0	0	0	0	0
Zhenhengia	Firmicutes	Bacteria	0.008	0	0	0	0	0	0	0	0	0	0	0	0	0	0	0	0	0	0	0	0	0	0	0	0	0	0	0	0	0	0	0	0	0	0	0	0	0	0	0	0	0	0	0	0	0	0
[truncated: 79 more columns]
