# Supplementary material for: Meta-transcriptomics characterization of individual Marmota sibirica reveals a wide spectrum of viral and bacterial pathogens in Inner Mongolia of China
Source: Microbiol Spectr. 2025 Aug 12;13(9):e00180-25. doi: 10.1128/spectrum.00180-25 (PMC12403761; doi:10.1128/spectrum.00180-25)
Supplement: Table S3 — Comparisons of virome between different marmot species. [file spectrum.00180-25-s0003.xlsx]

## Sheet: Sheet1
Supplementary Table 3. Comparisons of virome between different marmot species
family	genus	Marmota sibirica	Marmota himalayana	Marmota caudata
Adenoviridae	Mastadenovirus	+	+	+
Anelloviridae	Deltatorquevirus			+
	Lotatorquevirus			+
Astroviridae	Mamastrovirus	+	+	+
Caliciviridae	Sapovirus		+
Circoviridae	Cyclovirus	+	+
	Circovirus		+	+
Herpesviridae	Muromegalovirus			+
	Herpesvirus		+
Nodaviridae	Unclassified			+
	Betanodavirus		+
Parvoviridae	Bocaparvovirus	+	+	+
	Dependoparvovirus	+	+	+
	Protoparvovirus	+
Picobirnaviridae	Picobirnavirus	+	+	+
Picornaviridae	Hepatovirus	+	+
	Cardiovirus		+	+
	Kobuvirus	+	+	+
	Sapelovirus	+	+
	Hunnivirus	+		+
	Mosavirus	+	+	+
	Enterovirus	+	+	+
Polyomaviridae	Unclassified			+
Reoviridae	Rotavirus			+
Rhabdoviridae	Unclassified			+
