# Supplementary material for: Meta-transcriptomics characterization of individual Marmota sibirica reveals a wide spectrum of viral and bacterial pathogens in Inner Mongolia of China
Source: Microbiol Spectr. 2025 Aug 12;13(9):e00180-25. doi: 10.1128/spectrum.00180-25 (PMC12403761; doi:10.1128/spectrum.00180-25)
Supplement: Table S4 — Virus blast results and species demarcation criteria in ICTV. [file spectrum.00180-25-s0004.xlsx]

## Sheet: Sheet1
Supplementary Table 4. Virus blast results and species demarcation criteria in ICTV
Virus species	Genome	Genome length	Top blastx hit accession	Top blastx hit	Top blastx hit identity	Coverage (%)	Species demarcation criteria in ICTV	Species demarcation criteria used
Chenqi Marmot mastadenovirus 1	DNA	2084	YP_009389499.1	red squirrel adenovirus 1	82.2	-	Host range and Oncogenicity in rodents	ICTV
Chenqi Marmot bocaparvovirus 1	DNA	1722	UMO75578.1	Himalayan marmot bocaparvovirus 1	97	37.2	Capsid virus protein (VP)	ICTV
Chenqi Marmot Dependoparvovirus 1	DNA	3459	AAT46339.1	Adeno-associated virus 11	70.3	-	Capsid virus protein (VP)	ICTV
Chenqi Marmot parvovirus 1	DNA	2977	AIF74210.1	Bat parvovirus	97.9	71.83	Capsid virus protein (VP)	ICTV
Chenqi Marmot minutevirus 1	DNA	1433	ABK20161.1	Rat minute virus 2a	98.5	30.93	Capsid virus protein (VP)	ICTV
Chenqi Marmot astrovirus 1	RNA	6569	YP_009345898.1	Qinghai Himalayan marmot astrovirus 1	92.9	97.86	Host range	ICTV
Chenqi Marmot Enterovirus 1	RNA	2998	APA29023.1	Picornaviridae sp. rodent/Mc/PicoV/Tibet2015	54.3	-	are less than 30% divergent in polyprotein aa sequence	ICTV
Chenqi Marmot Hepatovirus 1	RNA	5964	UCR91744.1	Hepatovirus sp.	99.3	78.73	are less than 30% divergent in polyprotein amino acid sequence	ICTV
Chenqi Marmot kobuvirus 1	RNA	7341	UMO75545.1	Marmot kobuvirus	97.4	89.6	are less than 30% divergent in polyprotein aa sequence	ICTV
Chenqi Marmot sapelovirus 1	RNA	7008	YP_009552136.1	Marmot sapelovirus 1	94.7	90.7	are less than 30% divergent in polyprotein aa sequence	ICTV
Chenqi Marmot mosavirus	RNA	7511	UKG18745.1	Marmot mosavirus	97.4	95.17	are less than 30% divergent in polyprotein aa sequence	ICTV
Chenqi Marmot Hunnivirus 1	RNA	6737	UZQ18725.1	Hunnivirus sp.	51.7	-		<90% amino acid identity of RdRp gene
Chenqi Marmot Picobirnavirus 1	RNA	1081	AVX29469.1	Marmot picobirnavirus	64.4	-		<90% amino acid identity of RdRp gene
Chenqi Marmot Picobirnavirus 2	RNA	1647	QXV86708.1	Picobirnavirus sp.	62.3	-		<90% amino acid identity of RdRp gene
Chenqi Marmot Picobirnavirus 3	RNA	876	USE07933.1	Picobirnavirus sp.	68.7	-		<90% amino acid identity of RdRp gene
Chenqi Marmot Picobirnavirus 4	RNA	964	AOW41971.1	Picobirnavirus sp.	75.3	-		<90% amino acid identity of RdRp gene
Chenqi Marmot Picobirnavirus 5	RNA	833	AVX53286.1	Marmot picobirnavirus	76.5	-		<90% amino acid identity of RdRp gene
Chenqi Marmot Picobirnavirus 6	RNA	1614	USE07599.1	Picobirnavirus sp.	49.5	-		<90% amino acid identity of RdRp gene
Chenqi Marmot Picobirnavirus 7	RNA	1650	UAW00527.1	Porcine picobirnavirus	78.7	-		<90% amino acid identity of RdRp gene
Chenqi Marmot Picobirnavirus 8	RNA	1718	AWB14662.1	Murine picobirnavirus 3	68.5	-		<90% amino acid identity of RdRp gene
Chenqi Marmot Picobirnavirus 9	RNA	1781	UAW00540.1	Porcine picobirnavirus	62.4	-		<90% amino acid identity of RdRp gene
Chenqi Marmot Picobirnavirus 10	RNA	1662	UZS00515.1	Picobirnavirus sp.	69.4	-		<90% amino acid identity of RdRp gene
Chenqi Marmot Picobirnavirus 11	RNA	1732	QXV86711.1	Picobirnavirus sp.	77.3	-		<90% amino acid identity of RdRp gene
Chenqi Marmot Picobirnavirus 12	RNA	1628	QXV86709.1	Picobirnavirus sp.	60.3	-		<90% amino acid identity of RdRp gene
Chenqi Marmot Picobirnavirus 13	RNA	1368	QIR30725.1	Chicken picobirnavirus	73.7	-		<90% amino acid identity of RdRp gene
Chenqi Marmot Picobirnavirus 14	RNA	1633	UAW00516.1	Porcine picobirnavirus	53	-		<90% amino acid identity of RdRp gene
Chenqi Marmot Picobirnavirus 15	RNA	1198	QXV86707.1	Picobirnavirus sp.	60.7	-		<90% amino acid identity of RdRp gene
Chenqi Marmot Picobirnavirus 16	RNA	1634	UAW00485.1	Porcine picobirnavirus	70	-		<90% amino acid identity of RdRp gene
Chenqi Marmot Picobirnavirus 17	RNA	716	AVX53286.1	Marmot picobirnavirus	72.6	-		<90% amino acid identity of RdRp gene
Chenqi Marmot Picobirnavirus 18	RNA	1030	UAW00727.1	Porcine picobirnavirus	81.6	-		<90% amino acid identity of RdRp gene
Chenqi Marmot Picobirnavirus 19	RNA	1615	UZS00515.1	Picobirnavirus sp.	66.2	-		<90% amino acid identity of RdRp gene
Chenqi Marmot Picobirnavirus 20	RNA	1658	UAW00576.1	Porcine picobirnavirus	72.1	-		<90% amino acid identity of RdRp gene
Chenqi Marmot Picobirnavirus 21	RNA	1286	QXV86674.1	Picobirnavirus sp.	66	-		<90% amino acid identity of RdRp gene
Chenqi Marmot Picobirnavirus 22	RNA	1419	UAW00504.1	Porcine picobirnavirus	73.4	-		<90% amino acid identity of RdRp gene
Chenqi Marmot Picobirnavirus 23	RNA	1690	UAW00470.1	Porcine picobirnavirus	53.7	-		<90% amino acid identity of RdRp gene
Chenqi Marmot Picobirnavirus 24	RNA	1405	QQM99857.1	Picobirnavirus sp.	64.1	-		<90% amino acid identity of RdRp gene
Chenqi Marmot Picobirnavirus 25	RNA	1614	USH59370.1	Picobirnavirus sp.	69.1	-		<90% amino acid identity of RdRp gene
Chenqi Marmot Picobirnavirus 26	RNA	1666	USE07599.1	Picobirnavirus sp.	47.9	-		<90% amino acid identity of RdRp gene
Chenqi Marmot Picobirnavirus 27	RNA	1645	UAW00859.1	Porcine picobirnavirus	70.7	-		<90% amino acid identity of RdRp gene
Chenqi Marmot Picobirnavirus 28	RNA	1592	QIJ70100.1	Rabbit picobirnavirus 3	62.8	-		<90% amino acid identity of RdRp gene
Chenqi Marmot Picobirnavirus 29	RNA	1378	UAW00481.1	Porcine picobirnavirus	66.7	-		<90% amino acid identity of RdRp gene
Chenqi Marmot Picobirnavirus 30	RNA	1608	UAW00516.1	Porcine picobirnavirus	51.3	-		<90% amino acid identity of RdRp gene
Chenqi Marmot Picobirnavirus 31	RNA	897	USE07899.1	Picobirnavirus sp.	67.8	-		<90% amino acid identity of RdRp gene
Chenqi Marmot Picobirnavirus 32	RNA	1686	UAW00576.1	Porcine picobirnavirus	68.2	-		<90% amino acid identity of RdRp gene
Chenqi Marmot Picobirnavirus 33	RNA	1206	BAW32388.1	Picobirnavirus 504	76.6	-		<90% amino acid identity of RdRp gene
Chenqi Marmot Picobirnavirus 34	RNA	1076	USE07884.1	Picobirnavirus sp.	65.6	-		<90% amino acid identity of RdRp gene
Chenqi Marmot Picobirnavirus 35	RNA	1639	UAW00417.1	Porcine picobirnavirus	67.7	-		<90% amino acid identity of RdRp gene
Chenqi Marmot Picobirnavirus 36	RNA	1199	UZS00516.1	Picobirnavirus sp.	69.4	-		<90% amino acid identity of RdRp gene
Chenqi Marmot Picobirnavirus 37	RNA	1595	YP_009389484.1	Picobirnavirus dog/KNA/2015	70.3	-		<90% amino acid identity of RdRp gene
Chenqi Marmot Picobirnavirus 38	RNA	1608	QXV86707.1	Picobirnavirus sp.	67.4	-		<90% amino acid identity of RdRp gene
Chenqi Marmot Picobirnavirus 39	RNA	1366	UJQ88270.1	Picobirnavirus dog/KNA/2015	78	-		<90% amino acid identity of RdRp gene
Chenqi Marmot Picobirnavirus 40	RNA	860	USE08005.1	Picobirnavirus sp.	62.5	-		<90% amino acid identity of RdRp gene
Chenqi Marmot Picobirnavirus 41	RNA	1022	AXL64612.1	Chicken picobirnavirus	79.9	-		<90% amino acid identity of RdRp gene
Chenqi Marmot Picobirnavirus 42	RNA	2186	AVX53267.1	Marmot picobirnavirus	64.1	-		<90% amino acid identity of RdRp gene
Chenqi Marmot Picobirnavirus 43	RNA	1701	ATY68945.1	Simian picobirnavirus	79.5	-		<90% amino acid identity of RdRp gene
Chenqi Marmot Picobirnavirus 44	RNA	1717	AVX53284.1	Marmot picobirnavirus	77.7	-		<90% amino acid identity of RdRp gene
Chenqi Marmot Picobirnavirus 45	RNA	1634	UAW00504.1	Porcine picobirnavirus	70.2	-		<90% amino acid identity of RdRp gene
Chenqi Marmot Picobirnavirus 46	RNA	1604	USE08238.1	Picobirnavirus sp.	76.8	-		<90% amino acid identity of RdRp gene
Chenqi Marmot Picobirnavirus 47	RNA	789	UAW00556.1	Porcine picobirnavirus	70.8	-		<90% amino acid identity of RdRp gene
Chenqi Marmot Picobirnavirus 48	RNA	1323	USE07873.1	Picobirnavirus sp.	74.6	-		<90% amino acid identity of RdRp gene
Chenqi Marmot Picobirnavirus 49	RNA	1608	UAW00491.1	Porcine picobirnavirus	73.2	-		<90% amino acid identity of RdRp gene
Chenqi Marmot Picobirnavirus 50	RNA	1622	QXV86692.1	Picobirnavirus sp.	63	-		<90% amino acid identity of RdRp gene
Chenqi Marmot Picobirnavirus 51	RNA	1501	UAW00634.1	Porcine picobirnavirus	79.5	-		<90% amino acid identity of RdRp gene
Chenqi Marmot Picobirnavirus 52	RNA	1614	UAW00571.1	Porcine picobirnavirus	68	-		<90% amino acid identity of RdRp gene
Chenqi Marmot Picobirnavirus 53	RNA	4511	YP_009553306.1	Picobirnavirus sp.	65.4	-		<90% amino acid identity of RdRp gene
Chenqi Marmot Picobirnavirus 54	RNA	838	UAW00555.1	Porcine picobirnavirus	71.2	-		<90% amino acid identity of RdRp gene
Chenqi Marmot Picobirnavirus 55	RNA	1683	AGK45545.1	Fox picobirnavirus	65.4	-		<90% amino acid identity of RdRp gene
Chenqi Marmot Picobirnavirus 56	RNA	1663	UAW00851.1	Porcine picobirnavirus	68.6	-		<90% amino acid identity of RdRp gene
Chenqi Marmot Picobirnavirus 57	RNA	1627	UAW00516.1	Porcine picobirnavirus	52.8	-		<90% amino acid identity of RdRp gene
Chenqi Marmot Picobirnavirus 58	RNA	1589	UAW00571.1	Porcine picobirnavirus	69.3	-		<90% amino acid identity of RdRp gene
Chenqi Marmot Picobirnavirus 59	RNA	1523	AXF38749.1	Shelduck picobirnavirus II	79.8	-		<90% amino acid identity of RdRp gene
Chenqi Marmot Picobirnavirus 60	RNA	1511	UAW00555.1	Porcine picobirnavirus	72.7	-		<90% amino acid identity of RdRp gene
Chenqi Marmot Picobirnavirus 61	RNA	1423	AVX53281.1	Marmot picobirnavirus	61.7	-		<90% amino acid identity of RdRp gene
Chenqi Marmot Picobirnavirus 62	RNA	1610	UAW00425.1	Porcine picobirnavirus	76.1	-		<90% amino acid identity of RdRp gene
